# Supplementary material for: Geochemistry and provenance of Mesozoic sandstones in Khon Kaen Geopark: Implication for tectonics of the western Khorat Plateau of Thailand
Source: PLoS One. 2023 Apr 26;18(4):e0284974. doi: 10.1371/journal.pone.0284974 (PMC10132642; doi:10.1371/journal.pone.0284974)
Supplement: S1 Table — (XLSX) [file pone.0284974.s001.xlsx]

## Sheet: description
												KK5-3	KK5-4					KK9-3	KK10-1	KK10-2	KK10-3	pebble 1				KK13-1			KK13-4			KK15-2			well - moderate sorted
1. white sandstone with siliceous G		KK1-1	KK1-2	KK1-3	KK2-1	KK2-2	KK3-1	KK3-2	KK4-1	KK5-1	KK5-2	KK5-3	KK5-4	KK6-1	KK7-1	KK7-2	KK8-1	KK9-3	KK10-1	KK10-2	KK10-3	KK11-1	KK11-2	KK12-1	KK12-2	KK13-1	KK13-2	KK13-3	KK13-4	KK14-1	KK15-1	KK15-2	KK16-1	KK17-1	KK17-2	KK18-1	KK18-2	KK18-3	KK18-5	KK19-1	KK19-2	KK20-1	KK21
2. white sandstone with calcareous G	roundness	subngular-subround	subround	subangular	subround-subangular	subround	subround	subround	subround-round	subround	subround-round	subround	subangular-subround	subangular - subround	subangular	subround	subangular	subround		angular-subangular	subround	subround	subround	subround-round	subround	subangular-subround	angular-subangular	subround	subround-round	subround	subround	subround-round	subround	subround	subround	subround-subangular	subround-subangular	subround-subangular	subround-subangular	subround-subangular	subround-subangular	subround-subangular/angular	subangular
3. red/maroon sandstone with siliceous G	sphericity	low	low	medium	low	Low	low	low	moderate-high	Low	moderate-high	low	low (some high)	low	Low	Low	low	low		low (some high) sphericity	low	low	low	low	low	low some high	low	low	low	low	low	moderate-high sphericity	low	low	moderate-low	Low	Low	Low	Low	Low	Low	low	low
4. red/maroon sandstone with calcareous G	sorting	moderate	poor - moderate	poor	well	well	moderate-poor	poor	well - moderate	well	well	well	poor	well - moderate	moderate	moderate	well - moderate	poor		moderate - well	well	well	well	moderate	moderate	poor	moderate	moderate-well	poor	moderate	moderate	poor	moderate	moderate	well - moderate	moderate-well	moderate-well	moderate-well	moderate - poor	moderate	moderate-well	moderate-well	poor-moderate
5. gravelly sandstone	supporting	grain	grain	grain	matrix	matrix	matrix	matrix	grain	grain	matrix	grain	grain	grain	matrix	matrix	grain	grain		grain	grain	grain	grain	grain	grain	grain	grain	grain	grain	grain	grain	grain	grain	grain	grain	grain	grain	grain	grain	grain	grain	grain	matrix
6. sandy conglomerate	handspecimen	sublithicarenite	sublithicarenite	sublithicarenite	sandy mudrocks	sandy mudrocks	Limestone	Limestone	sublithicarenite	sublithicarenite	sublithicarenite	gravelly sandstone	gravelly sandstone	lithic arkose	sandy mudrocks	sandy mudrocks	lithic arkose	sandy conglomerate	gravelly muddy sandstone	gravelly sandstone	gravelly sandstone	sublithicarenite	sublithicarenite	arkosic arenite	arkosic arenite	gravelly sandstone	arkosic arenite	subarkose	gravelly sandstone	arkosic arenite	arkosic arenite	gravelly sandstone	lithic arkose	sublithicarenite	lithic arkose
	name	pale yellowish white sandstone	orangish white sandstone	pale yellowish red coarse grained sandstone		reddish siltstone	greenish grey very fine grained sandstone	greyish siltstone	pale yellowish white coarse grained sandstone	pinkish white coarse grained sanstone	yellowish white fine grained sandstone			pinkish white coarse grained sanstone	dark brown sandstone	dark brown sandstone	dark brown sandstone	maroon pebbly sandstone		pale pink medium-coarse sandstone	pinkish red sandstone	white medium sandstone	pinkish white coarse grained sandstone	pale pink medium-coarse sandstone	orangish red sandstone	orangish pink pebbly sandstone	dark maroon sandstone	pale maroon sandstone	brownish pink sandstone	dark brownish maroon sandstone	reddish fine-medium sandstone	maroon coarse sandstone	pinkish white sandstone		reddish fine-medium sandstone	maroon coarse sandstone		pinkish white coarse grained sandstone		reddish brown medium sandstone	reddish brown medium sandstone	pale brown medium sandstone	pebbly sandstone medium sandstone
	Dott, 1964; Pettijohn, 1975	quartz arenite	quartz arenite	quartz arenite	lith arenite (siltstone)	lith arenite (siltstone)	Subarkose (lithic wacke)	Subarkose (lithic wacke)	sublitharenite	quartz arenite	Subarkose (lithic wacke)	quartz arenite	quartz arenite	Subarkose	Subarkose (lithic wacke)	Subarkose (lithic wacke)	Subarkose			quartz arenite	quartz arenite	quartz arenite	sublitharenite	sublitharenite	sublitharenite	sublitharenite	sublitharenite	quartz arenite	sublitharenite	Subarkose	sublitharenite	sublitharenite	sublitharenite	quartz arenite	sublitharenite	sublitharenite	sublitharenite	sublitharenite	sublitharenite	sublitharenite	sublitharenite	sublitharenite	sublitharenite (lithic wacke)
	McBride, 1963	lithic arkose	lithic subarkose	lithicarkose	siltstone (size)	siltstone (size)	lithic wacke	lithic wacke	lithicarkose	lithicarkose	lithic wacke	lithicarkose	lithic subarkose	feldspartic lithicarenite	lithic wacke	lithic wacke	feldspartic lithicarenite	maroon pebbly sandstone		lithicarkose	arkose	lithic subarkose	arkose	lithic subarkose	lithic arkose	lithic arkose	feldspartic lithicarenite	lithic arkose	feldspartic lithicarenite	lithic arkose	lithic arkose	lithic arkose	feldspartic lithic arenite	lithic arkose	lithic arenite	Lithic arkose	lithic arenite	lithic arkose/feldspathic litharenite	feldspathic litharenite	lithic subarkose	lithic subarkose	feldspathic litharenite	Lithic wacks
	Folk, 1968	lithic arkose	lithic arkose	lithicarkose	siltstone (size)	siltstone (size)	lithic wacke	lithic wacke	lithicarkose	arkose	lithic wacke	lithicarkose	lithicarkose	feldspartic lithicarenite	lithic wacke	lithic wacke	feldspartic lithicarenite	maroon pebbly sandstone		lithicarkose	arkose	lithic arkose	arkose	lithic arkose	lithic arkose	lithic arkose	feldspartic lithicarenite	lithic arkose	feldspartic lithicarenite	lithic arkose	arkose	lithic arkose	feldspartic lithic arenite	arkose	feldspathic litharenite	Lithic arkose	feldspathic litharenite	feldspathic litharenite	feldspathic litharenite	feldspathic litharenite	feldspathic litharenite	feldspathic litharenite	Lithic wacks
	formation (map)	JKpw	JKpw	JKpw	JKpw	JKpw	JKpw	JKpw	JKpw	Ksk	Ksk	Ksk	Ksk	Ksk	Ksk	Ksk	Ksk	Kpp	Kpp	Kpp	Kpp	Kpp	Kpp	Kpp	Kpp	Ksk	Ksk	Ksk	Ksk	Kpp	Ksk	Ksk	Ksk	Ksk	Ksk	Kkk	Kkk	Kkk	Kpp	Kpp	Kpp	Kpp	Kpp
	size (mm.)	fine sand - coarse sand	very fine sand - coarse sand	fine sand - very coarse sand	medium silt - coarse silt	medium silt - coarse silt	very fine sand	fine silt - very fine sand	fine sand - coarse sand	coarse sand - very coares sand	very fine sand - fine sand	coarse sand - very coares sand	very fine sand - very coarse sand	fine sand - coarse sand	medium silt - very fine sand	medium silt - very fine sand	coarse silt - fine sand	pebble-granule, coarse sand-medium sand		fine sand - very coarse sand	coarse sand - very coarse sand	medium sand - coarse sand	coarse sand - very coarse sand	fine sand - coarse sand	fine sand - coarse sand	pebble, very coarse sand - medium sand	very fine sand - medium sand	medium sand - very coarse sand	pebble, fine sand - coarse sand	coarse silt - fine sand	medium sand - coasre sand	granule, coarse sand - very coarse sand	fine sand - very coarse sand	medium sand - very coarse sand	very fine sand - coarse sand	coares sand - very coarse sand	coares sand - very coarse sand	coarse sand - very coarse sand	medium sand - pebble	fine sand - coarse sand	fine sand - coarse sand	coarse sand - very coarse sand	coarse silt - very fine sand
Clast	Quartz	0.42	0.55	1.19,0.27	0.07	0.05	0.092	0.09	0.71	1.35	0.13	1.01	1.14	0.47	0.11	0.12	0.15	4.81, 2.25, 1.06		0.81	1.46	0.9	1.51	0.64	0.59	3.31, 0.98	0.31	1.06	8.44, 1.52, 0.625	0.24, 0.11	0.95	1.02	0.8	1.2	0.52	1.06	1.53	1.21	2.425	0.79	0.81	1.19	0.15,0.068
	K-feldspar	0.4	0.49	0.61	0.06	0.05	0.1	0.07	0.75	1.178	0.135	0.97	0.7	0.57	0.1	0.11	0.14	2.375, 1.25		1.02	0.94	0.76	1.15	0.63	0.59	3.75, 1.5	0.36	0.94	0.59	0.08	1	1.09	0.7	0.86	0.48	-	0.86	-	-	-	-	1.2	0.07
	microcline	-	-	-	-	-	-	-	-	-	-	-	0.5	0.49	-	-	-	-		-	-	0.75	-	-	-	-	-	-	0.44	0.08	-	-	0.5	-	-	0.625	-	0.56	1.21	0.5	0.6	-	-
	Orthoclase	-	-	-	-	-	-	-	-	-	-	-	-	-	-	-	-	-		-	-	-	-	-	-	-	-	-	-	-	-	-	-	-	-	0.56	-	1.15	1.4	0.56	0.7	-	-
	plagioclase	0.42	0.51	0.57	0.06	0.03	0.075	0.068	0.61	0.56	0.11	0.92	0.7	0.41	0.08	0.09	0.1	-		0.81	?	0.86	0.86	0.63	0.56	-	0.16	0.93	0.56	0.07	0.85	1.22	0.59	-	0.41	0.53	0.81	0.81	1.1	0.68	0.625	1.19	0.053
	poly quartz	0.37	0.48	0.42	-	-	0.11	-	0.56	1.02	0.09	1.01	0.78	0.51	0.09	0.05	0.13	2.5,0.9		0.69	1.08	0.73	1.16	0.63	0.64	6.25, 0.99	0.25	0.94	0.63	0.12	-	0.69	0.5	1.1	0.31	0.84	1.37	1.25	1.25	0.73	0.8	1.31	-
	muscovite	0.22	0.16	0.125	0.02	0.02	0.02	0.013	0.125	0.31	0.015	0.25	0.04	0.11	0.02	0.02	0.04	0.33		0.13	0.16	0.125	-	0.16	0.31	0.125	0.13	0.1	0.13	0.02	0.32	0.125	0.15	0.31	0.078	0.098	-	-	-	0.19	0.3125	0.125	0.02
	biotite	-	0.1	-	0.035	0.02	0.019	0.0125	0.11	-	0.03	-	0.03	0.09	0.04	0.03	0.06	-		0.16	-	0.09	-	0.11	0.25	-	-	-	0.13	-	0.56	0.09	0.19	-	0.077	-	-	-	-	0.625	0.34	-	-
	chlorite	-	0.19	0.3125	0.04	-	0.05	0.009	-	-	-	-	-	-	0.05	-	0.1	0.3125		-	-	-	-	-	-	-	0.11	-	-	0.1	-	-	0.375	-	-	-	-	-	-	-	-	-	-
	perthite	-	-	-	-	-	0.11	0.05	-	-	0.125	-	0.75	-	-	-	0.12	-		0.68	1.36	0.65	-	0.54	0.63	-	0.35	-	0.56	0.08	-	-	-	0.9	0.5	0.47	1.25	0.66	1.06	0.5	0.6125	1.25	-
	hornblende	0.13	-	0.3125	0.035	-	-	-	-	0.625	-	0.3	-	0.09	-	-	0.07	-		-	-	-	-	-	-	-	-	-	-	-	-	-	-	-	-	-	-	-	-	-	-	-	-
	opaque minerals	0.36	0.2	-	-	-	-	-	0.325	0.58	0.09	0.89	0.49	0.23	0.08	0.085	0.09	0.94		-	-	0.63	-	0.39	0.44	0.54	0.24	-	0.11	-	-	-	0.42	0.375	0.18	1	0.5	0.42	0.63	0.25	0.225	0.69	0.015
	tourmaline	-	-	-	-	-	-	-	-	-	-	-	-	0.125	-	-	-	-		-	-	0.94	-	-	-	-	-	-	-	-	-	0.5	0.56	0.56	-	-	-	-	-	-	-	-	-
	titanite	-	-	-	-	-	-	-	-	-	-	-	-	-	-	-	-	-		-	-	-	-	-	-	-	-	-	-	-	-	-	-	-	-	1.875	-	-	-	-	-	-	-
	Hematite	0.31	0.44	-	-	-	-	-	0.325	-	-	-	0.5	0.28	-	-	-	1		0.38	-	0.63	-	0.58	0.5	3.125	0.25	0.31	-	0.04	-	0.5	0.625	-	-	-	-	0.81	2.5	0.53	0.35	0.625	-
	Fe-amorphose	-	-	-	-	-	-	-	-	-	-	-	-	-	-	-	-	-		-	-	-	-	-	-	0.625	0.24	0.81	-	-	-	-	-	-	-	-	-	1	0.69	-	-	-	-
Rock fragment	silicified rock	0.28	-	0.375	-	0.04	0.08	0.11	0.41	0.875	0.1	0.65	0.34	0.2	0.09	0.09	0.11	-		0.47	0.92	0.81	1.11	-	-	-	0.2	0.5	0.53	0.11	0.75	0.78	0.25	0.77	0.21	0.75	1	1.25	1.25	0.72	0.765	1.25	0.053
	mudstone/argillite	0.42	0.45	0.41	0.05	0.04	0.085	0.08	0.39	0.9375	0.11	0.75	0.28	0.3	0.08	0.08	0.1	0.94		0.53	0.84	0.75	1.03	0.38	0.31	4.375, 1.02	0.28	0.69	7.5, 0.53	0.17	0.69	2.66,0.75	0.56	0.75	0.29	-	-	-	-	-	-	-	-
	shale	-	-	-	-	-	-	-	-	-	-	-	-	-	-	-	-	1.75		-	-	-	-	-	-	-	-	-	-	-	-	-	-	-	-	-	1	1.25	4.375	-	-	-	-
	chert	-	0.21	-	-	-	-	-	-	-	-	-	-	-	-	-	-	-		0.5	0.92	0.63	-	-	0.25	-	-	-	-	-	-	0.75	-	-	0.11	-	-	-	-	-	-	-	-
	sandstone	-	-	-	-	-	-	-	-	-	-	-	-	-	-	-	-	-		0.56	-	-	-	-	-	-	-	-	-	-	-	2.5	-	-	-	1.25	-	-	-	0.72	0.7125	1.06	0.062
	rhyolite	-	0.39	0.32	-	-	-	-	0.4	-	-	-	-	0.45	-	-	-	4.06		0.88	-	0.63	-	0.28	0.55	0.5	-	-	-	0.09	-	0.89	0.5	-	-	0.625	1.04	0.81	3.75,0.68	0.56	0.781	1.18	0.057
	quartzite	0.56	0.53	0.38	0.06	0.04	0.11	0.09	0.42	0.875	0.13	0.72	0.51	0.56	0.1	0.09	0.14	2.5,1.25		0.26	1.09	0.7	1.05	0.54	0.75	10.56, 1.125	0.31	0.85	0.66	0.11	0.72	0..77	0.56	1.77	0.31	0.81	0.875	1.31	7.5,1.26	0.75	0.74	1.2	0.068
	phyllite	-	0.38	0.39	-	-	0.08	-	0.45	0.6875	0.09	0.62	0.2	0.31	-	-	0.05	-		0.06	1	0.36	0.97	0.39	0.2	3.25, 0.7	0.21	0.5	0.59	-	0.53	0.88	0.47	0.56	0.28	0.56	0.58	0.5	0.85	0.75	0.54	0.625	0.042
	schist	0.29	-	0.31	0.05	-	0.1	-	-	1.125	0.17	0.62	0.12	0.31	0.04	-	0.07	-		-	-	-	-	-	-	0.375	0.2	-	0.38	-	-	0.74	-	-	0.12	-	-	-	-	-	-	-	-
Matrix	Quartz	0.11	0.12	0.21	0.013	0.013	0.05	0.067	0.31	0.3125	0.05	0.32	0.23	0.124	0.02	0.02	0.04	0.375		0.56	0.64	0.31	0.35	0.12	0.38	0.375	0.06	0.21	0.17	0.04	0.33	0.56	0.22	0.26	0.05	0.375	0.125	0.2875	0.34	0.26	0.52	0.41	0.024
	K-feldspar	0.09	0.11	0.16	0.012	0.012	0.04	0.056	0.31	0.5625	0.04	0.28	0.21	0.11	0.02	0.03	0.03	0.375		0.19	0.34	0.25	0.26	0.15	0.3	0.3125	0.05	0.2	0.23	0.03	0.26	0.56	0.18	0.23	0.08	-	-	-	-	-	-	-	-
	epidote	0.28	0.44	0.39	0.012	0.012	0.05	0.05	-	-	0.1	-	-	-	-	-	-	-		0.12	0.75	-	-	-	0.31	0.34	-	-	-	-	-	-	0.47	-	-	-	0.5	-	0.44	-	-	0.3125	-
	opaque minerals	-	-	0.19	0.01	0.01	0.03	0.03	0.25	0.25	0.02	0.15	0.19	-	0.02	-	-	-		0.23	0.09	-	0.37	-	-	-	0.06	-	-	-	0.16	-	-	0.125	-	-	-	0.375	0.34	-	-	-	-
	zircon	0.09	0.09	0.09	0.03	-	-	-	0.125	0.125	0.045	0.25	0.25	0.09	-	-	0.03	0.125		0.13	0.25	0.125	-	0.09	-	0.09	-	0.19	0.09	0.02	0.09	-	0.09	0.125	0.04	0.25	0.09	0.19	0.12	0.125	0.064	0.078	0.012
	muscovite	-	-	-	-	-	-	-	-	-	-	0.06	0.03	-	0.01	-	-	0.125		-	-	0.125	0.07	-	-	0.07	0.01	-	-	-	-	-	-	-	-	0.125	0.125	0.11	0.1	0.0625	0.08	0.031	0.013
	biotite	-	0.03	-	-	-	-	-	-	-	-	-	-	-	-	-	-	-		0.018	-	-	-	-	-	-	-	-	-	-	-	-	-	-	-	-	-	0.31	0.31	-	-	-	0.01
	Hematite	-	-	-	-	-	-	-	-	-	-	-	-	-	-	-	-	-		-	-	-	-	-	0.43	-	-	-	-	-	-	-	-	-	-	0.625	0.68	0.5	0.35	0.11	0.26	0.12	0.011
	rock fragment	0.09	0.1	0.15	-	-	0.04	-	0.21	-	-	-	0.43	0.1	-	0.03	0.03	0.42		0.31	-	0.31	-	0.12	0.21	0.25	0.06	0.25	0.21	0.05	-	-	0.13	-	-	0.56	0.62	0.425	0.65	0.13	0.51	0.31	0.021
Cement	silica	/	/	/	-	-	-	-	/	/	-	/	/	/	-	/	/	/		/	/	/	/	/	/	/	/	/	/	/	/	/	/	/	/	/	/	/	/	/	/	/	-
	calcite	-	-	-	/	/	/	/	-	-	/	-	/	-	/	-	-	-		-	-	-	-	-	-	-	-	-	-	-	-	-	-	-	-	/	-	-	-	-	-	-	-
	Fe-rich material	-	/	/	/	/	-	-	/	-	-	/	/	/	/	/	/	/		/	/	/	/	-	/	/	/	-	/	/	/	/	/	-	/	/	/	/	/	/	/	/	/
