# Supplementary material for: Geochemistry and provenance of Mesozoic sandstones in Khon Kaen Geopark: Implication for tectonics of the western Khorat Plateau of Thailand
Source: PLoS One. 2023 Apr 26;18(4):e0284974. doi: 10.1371/journal.pone.0284974 (PMC10132642; doi:10.1371/journal.pone.0284974)
Supplement: S2 Table — (XLSX) [file pone.0284974.s002.xlsx]

## Sheet: count
			KK1-1	KK1-2	KK1-3	KK2-1	KK2-2	KK3-1	KK3-2	KK4-1	KK5-1	KK5-2	KK5-3	KK5-4	KK6-1	KK7-1	KK7-2	KK8-1	KK9-3	KK10-1	KK10-2	KK10-3	KK11-1	KK11-2	KK12-1	KK12-2	KK13-1	KK13-2	KK13-3	KK13-4	KK14-1	KK15-1	KK15-2	KK16-1	KK17-1	KK17-2	KK18-1	KK18-2	KK18-3	KK18-5	KK19-1	KK19-2	KK20-1	KK21
Count	Clast	Quartz	168	160	168	128	90	108	99	200	201	126	181	182	106	76	111	148	144		149	195	220	167	171	152	140	150	165	140	126	141	131	179	171	169	120	152	165	135	170	164	146	96
		K-feldspar	79	80	97	39	56	67	64	84	113	51	117	64	45	40	60	48	68		80	118	68	108	62	83	81	78	103	80	62	113	87	42	104	77	0	75	0	0	0	0	50	32
			39	40
		microcline	0	0	0	0	0	0	0	0	0	0	0	2	5	0	0	0	0		0	0	2	0	0	0	0	0	0	4	8	0	0	5	0	0	23	0	10	14	5	6	0	0
		Orthoclase	0	0	0	0	0	0	0	0	0	0	0	0	0	0	0	0	0		0	0	0	0	0	0	0	0	0	0	0	0	0	0	0	0	53	0	63	54	48	58	0	0
		plagioclase	15	8	3	10	20	8	25	22	14	10	10	15	18	12	20	6	0		18	6	14	16	10	4	0	8	6	8	32	13	10	6	0	2	29	21	21	8	17	8	24	20
		poly quartz	16	11	11	0	0	2	0	27	7	20	9	17	10	13	15	12	28		28	19	23	21	32	16	28	24	40	32	16	9	24	20	9	15	30	15	13	23	19	16	23	0
		muscovite	9	6	8	4	4	4	9	1	1	7	2	3	9	11	12	4	3		4	7	1	0	8	5	9	6	4	16	6	5	2	3	4	9	2	0	0	0	6	4	10	6
		biotite	0	1	0	4	4	3	7	1	0	5	0	1	6	1	4	2	0		2	0	1	0	3	1	0	0	0	4	0	10	2	4	0	5	0	0	0	0	6	2	0	0
		chlorite	0	1	1	1	0	1	3	0	0	0	0	0	0	2	0	2	1		0	0	0	0	0	0	0	2	0	0	4	0	0	3	0	0	0	0	0	0	0	0	0	0
		perthite	0	0	0	0	0	4	1	0	0	2	0	2	0	0	0	2	0		1	4	2	0	5	9	0	2	0	3	4	0	0	0	23	4	4	3	4	10	4	4	8	0
		hornblende	1	0	1	3	0	0	0	0	2	0	1	0	2	0	0	2	0		0	0	0	0	0	0	0	0	0	0	0	1	0	0	0	0	0	0	0	0	0	0	0	0
		opaque minerals	5	1	0	0	0	0	0	1	3	3	3	4	5	24	8	5	11		0	0	5	0	1	5	15	2	0	4	0	0	0	4	3	3	6	5	5	2	4	10	6	4
		tourmaline	0	0	0	0	0	0	0	0	0	0	0	0	1	0	0	0	0		0	0	2	0	0	0	0	0	0	0	0	0	1	1	1	0	0	0	0	0	0	0	0	0
		titanite	0	0	0	0	0	0	0	0	0	0	0	0	0	0	0	0	0		0	0	0	0	0	0	0	0	0	0	0	0	0	0	0	0	2	0	0	0	0	0	0	0
		Hematite	5	2	0	0	0	0	0	1	0	0	0	1	9	0	0	0	9		4	0	2	0	7	8	1	3	4	0	4	0	1	5	0	0	0	0	3	5	2	4	3	0
		Fe-amorphose	0	0	0	0	0	0	0	0	0	0	0	0	0	0	0	0	0		0	0	0	0	0	0	2	1	1	0	0	0	0	0	0	0	0	0	1	3	0	0	0	0
	Rock fragment	silicified rock	21	0	5	0	8	4	6	1	15	10	16	7	14	21	24	10	0		11	1	11	5	0	0	0	10	12	32	4	14	17	5	25	15	12	7	16	15	17	20	18	26
		mudstone/argillite	21	27	9	10	8	6	2	11	16	28	13	14	24	24	36	24	20		20	14	7	16	10	31	34	38	20	8	16	10	14	26	23	34	0	0	0	0	0	0	0	0
		shale	0	0	0	0	0	0	0	0	0	0	0	0	0	0	0	0	6		0	0	0	0	0	0	0	0	0	0	0	0	0	0	0	0	0	17	18	15	0	0	0	0
		chert	0	1	0	0	0	0	0	0	0	0	0	0	0	0	0	0	0		1	9	2	0	0	1	0	0	0	0	0	0	3	0	0	2	0	0	0	0	0	0	0	0
		sandstone	0	0	0	0	0	0	0	0	0	0	0	0	0	0	0	0	0		5	0	0	0	0	0	0	0	0	0	0	0	5	0	0	0	2	0	0	0	3	10	12	21
		rhyolite	0	14	5	0	0	0	0	1	0	0	0	0	5	0	0	0	4		7	0	2	0	10	6	4	0	0	0	4	0	6	8	0	0	16	19	25	23	20	12	26	21
		quartzite	26	21	13	8	20	8	46	31	8	19	15	11	34	40	12	44	34		9	7	16	13	33	28	29	36	20	36	20	12	10	34	19	22	15	27	29	28	15	20	33	16
		phyllite	0	5	3	0	0	2	0	1	2	7	3	4	30	0	0	12	0		13	2	4	3	10	5	12	3	4	12	0	9	12	12	7	24	3	6	4	9	7	8	7	4
		schist	5	0	2	4	0	5	0	0	2	4	2	1	6	4	0	2	0		0	0	0	0	0	0	5	6	0	4	0	0	1	0	0	5	0	0	0	0	0	0	0	0
	Matrix	Quartz	17	14	21	16	16	4	19	3	8	4	14	23	14	10	24	21	19		15	3	5	6	12	4	13	14	8	10	28	17	18	10	10	12	13	17	13	10	19	16	16	40
		K-feldspar	3	6	8	10	8	2	15	2	7	2	7	7	9	9	12	6	17		6	4	6	4	8	4	12	2	8	2	4	13	5	7	5	1	0	0	0	0	0	0	0	0
		epidote	1	1	2	2	4	1	2	0	0	7	0	0	0	0	0	0	0		1	2	0	0	0	1	1	0	0	0	0	1	0	1	0	0	0	1	0	3	2	0	1	0
		opaque minerals	0	0	3	5	4	3	9	1	4	1	3	1	0	4	0	0	0		1	1	0	7	0	0	0	1	0	0	0	9	0	0	1	0	0	0	1	6	0	0	0	0
		zircon	3	2	1	3	0	0	0	2	1	2	1	1	4	0	0	3	2		1	1	1	0	1	0	4	0	1	2	4	3	0	2	1	2	2	2	2	2	5	3	2	8
		muscovite	0	0	0	0	0	0	0	0	0	0	4	1	0	2	0	0	6		0	0	0	2	0	0	2	2	0	0	0	0	0	0	0	0	1	1	2	4	3	2	3	8
		biotite	0	2	0	0	0	0	0	0	0	0	0	0	0	0	0	0	0		1	0	0	0	0	0	0	0	0	0	0	0	0	0	0	0	0	0	2	3	0	0	0	4
		Hematite	0	0	0	0	0	0	0	0	0	0	0	0	0	0	0	0	0		0	0	0	0	0	1	0	0	0	0	0	0	0	0	0	0	19	8	1	5	5	4	5	4
		rock fragment	9	15	5	0	0	2	0	2	0	0	0	13	16	0	8	14	24		12	0	17	0	4	10	2	8	7	4	40	0	0	24	0	0	3	24	10	14	23	24	11	20
	Cement	silica	6	10	3	0	0	0	0	10	9	0	12	1	15	0	8	5	6		10	10	5	13	13	4	5	4	3	4	4	5	4	8	9	2	2	2	12	12	5	8	2	0
		calcite	0	0	0	136	123	170	112	0	0	102	0	19	0	91	0	0	0		0	0	0	0	0	0	0	0	0	0	0	0	0	0	0	0	30	0	0	0	0	0	0	0
		Fe-rich material	0	26	32	28	40	0	0	3	7	0	5	19	16	24	56	31	6		7	9	5	32	0	25	11	16	0	8	20	29	51	2	0	19	14	12	5	6	2	6	7	84
	Total		449	454	401	411	405	404	419	405	420	410	418	413	403	408	410	403	408	0	406	412	421	413	400	403	410	416	406	413	406	414	404	411	415	422	401	414	425	409	407	409	413	414
			KK1-1	KK1-2	KK1-3	KK2-1	KK2-2	KK3-1	KK3-2	KK4-1	KK5-1	KK5-2	KK5-3	KK5-4	KK6-1	KK7-1	KK7-2	KK8-1	KK9-3	KK10-1	KK10-2	KK10-3	KK11-1	KK11-2	KK12-1	KK12-2	KK13-1	KK13-2	KK13-3	KK13-4	KK14-1	KK15-1	KK15-2	KK16-1	KK17-1	KK17-2	F1-1	F1-2	F2-1	F2-2	F3-1	F3-2	F3-3	F3-4
Modal%	Clast	Quartz	37.4165	35.2423	41.8953	31.1436	22.2222	26.7327	23.6277	49.3827	47.8571	30.7317	43.3014	44.0678	26.3027	18.6275	27.0732	36.7246	35.2941	#DIV/0!	36.6995	47.3301	52.2565	40.4358	42.75	37.7171	34.1463	36.0577	40.6404	33.8983	31.0345	34.058	32.4257	43.5523	41.2048	40.0474	29.9252	36.715	38.8235	33.0073	41.769	40.0978	35.3511	23.1884
		K-feldspar	17.5947	17.6211	24.1895	9.48905	13.8272	16.5842	15.2745	20.7407	26.9048	12.439	27.9904	15.4964	11.1663	9.80392	14.6341	11.9107	16.6667	#DIV/0!	19.7044	28.6408	16.152	26.1501	15.5	20.5955	19.7561	18.75	25.3695	19.3705	15.2709	27.2947	21.5347	10.219	25.0602	18.2464	0	18.1159	0	0	0	0	12.1065	7.72947
		microcline	0	0	0	0	0	0	0	0	0	0	0	0.484262	1.24069	0	0	0	0	#DIV/0!	0	0	0.475059	0	0	0	0	0	0	0.968523	1.97044	0	0	1.21655	0	0	5.73566	0	2.35294	3.42298	1.2285	1.46699	0	0
		Orthoclase	0	0	0	0	0	0	0	0	0	0	0	0	0	0	0	0	0	#DIV/0!	0	0	0	0	0	0	0	0	0	0	0	0	0	0	0	0	13.217	0	14.8235	13.2029	11.7936	14.1809	0	0
		plagioclase	3.34076	1.76211	0.74813	2.43309	4.93827	1.9802	5.96659	5.4321	3.33333	2.43902	2.39234	3.63196	4.4665	2.94118	4.87805	1.48883	0	#DIV/0!	4.4335	1.45631	3.32542	3.87409	2.5	0.992556	0	1.92308	1.47783	1.93705	7.88177	3.1401	2.47525	1.45985	0	0.473934	7.23192	5.07246	4.94118	1.95599	4.1769	1.95599	5.81114	4.83092
		poly quartz	3.56347	2.42291	2.74314	0	0	0.49505	0	6.66667	1.66667	4.87805	2.15311	4.11622	2.48139	3.18627	3.65854	2.97767	6.86275	#DIV/0!	6.89655	4.61165	5.46318	5.08475	8	3.97022	6.82927	5.76923	9.85222	7.74818	3.94089	2.17391	5.94059	4.86618	2.16867	3.5545	7.4813	3.62319	3.05882	5.62347	4.6683	3.91198	5.56901	0
		muscovite	2.00445	1.32159	1.99501	0.973236	0.987654	0.990099	2.14797	0.246914	0.238095	1.70732	0.478469	0.726392	2.23325	2.69608	2.92683	0.992556	0.735294	#DIV/0!	0.985222	1.69903	0.23753	0	2	1.24069	2.19512	1.44231	0.985222	3.87409	1.47783	1.20773	0.49505	0.729927	0.963855	2.1327	0.498753	0	0	0	1.4742	0.977995	2.42131	1.44928
		biotite	0	0.220264	0	0.973236	0.987654	0.742574	1.67064	0.246914	0	1.21951	0	0.242131	1.48883	0.245098	0.97561	0.496278	0	#DIV/0!	0.492611	0	0.23753	0	0.75	0.248139	0	0	0	0.968523	0	2.41546	0.49505	0.973236	0	1.18483	0	0	0	0	1.4742	0.488998	0	0
		chlorite	0	0.220264	0.249377	0.243309	0	0.247525	0.71599	0	0	0	0	0	0	0.490196	0	0.496278	0.245098	#DIV/0!	0	0	0	0	0	0	0	0.480769	0	0	0.985222	0	0	0.729927	0	0	0	0	0	0	0	0	0	0
		perthite	0	0	0	0	0	0.990099	0.238663	0	0	0.487805	0	0.484262	0	0	0	0.496278	0	#DIV/0!	0.246305	0.970874	0.475059	0	1.25	2.23325	0	0.480769	0	0.726392	0.985222	0	0	0	5.54217	0.947867	0.997506	0.724638	0.941176	2.44499	0.982801	0.977995	1.93705	0
		hornblende	0.222717	0	0.249377	0.729927	0	0	0	0	0.47619	0	0.239234	0	0.496278	0	0	0.496278	0	#DIV/0!	0	0	0	0	0	0	0	0	0	0	0	0.241546	0	0	0	0	0	0	0	0	0	0	0	0
		opaque minerals	1.11359	0.220264	0	0	0	0	0	0.246914	0.714286	0.731707	0.717703	0.968523	1.24069	5.88235	1.95122	1.24069	2.69608	#DIV/0!	0	0	1.18765	0	0.25	1.24069	3.65854	0.480769	0	0.968523	0	0	0	0.973236	0.722892	0.7109	1.49626	1.20773	1.17647	0.488998	0.982801	2.44499	1.45278	0.966184
		tourmaline	0	0	0	0	0	0	0	0	0	0	0	0	0.248139	0	0	0	0	#DIV/0!	0	0	0.475059	0	0	0	0	0	0	0	0	0	0.247525	0.243309	0.240964	0	0	0	0	0	0	0	0	0
		titanite	0	0	0	0	0	0	0	0	0	0	0	0	0	0	0	0	0	#DIV/0!	0	0	0	0	0	0	0	0	0	0	0	0	0	0	0	0	0.498753	0	0	0	0	0	0	0
		Hematite	1.11359	0.440529	0	0	0	0	0	0.246914	0	0	0	0.242131	2.23325	0	0	0	2.20588	#DIV/0!	0.985222	0	0.475059	0	1.75	1.98511	0.243902	0.721154	0.985222	0	0.985222	0	0.247525	1.21655	0	0	0	0	0.705882	1.22249	0.4914	0.977995	0.726392	0
		Fe-amorphose	0	0	0	0	0	0	0	0	0	0	0	0	0	0	0	0	0	#DIV/0!	0	0	0	0	0	0	0.487805	0.240385	0.246305	0	0	0	0	0	0	0	0	0	0.235294	0.733496	0	0	0	0
	Rock fragment	silicified rock	4.67706	0	1.24688	0	1.97531	0.990099	1.43198	0.246914	3.57143	2.43902	3.82775	1.69492	3.47395	5.14706	5.85366	2.48139	0	#DIV/0!	2.70936	0.242718	2.61283	1.21065	0	0	0	2.40385	2.95567	7.74818	0.985222	3.38164	4.20792	1.21655	6.0241	3.5545	2.99252	1.69082	3.76471	3.66748	4.1769	4.88998	4.35835	6.28019
		mudstone/argillite	4.67706	5.94714	2.24439	2.43309	1.97531	1.48515	0.477327	2.71605	3.80952	6.82927	3.11005	3.38983	5.95533	5.88235	8.78049	5.95533	4.90196	#DIV/0!	4.92611	3.39806	1.66271	3.87409	2.5	7.69231	8.29268	9.13462	4.92611	1.93705	3.94089	2.41546	3.46535	6.32603	5.54217	8.05687	0	0	0	0	0	0	0	0
		shale	0	0	0	0	0	0	0	0	0	0	0	0	0	0	0	0	1.47059	#DIV/0!	0	0	0	0	0	0	0	0	0	0	0	0	0	0	0	0	0	4.10628	4.23529	3.66748	0	0	0	0
		chert	0	0.220264	0	0	0	0	0	0	0	0	0	0	0	0	0	0	0	#DIV/0!	0.246305	2.18447	0.475059	0	0	0.248139	0	0	0	0	0	0	0.742574	0	0	0.473934	0	0	0	0	0	0	0	0
		sandstone	0	0	0	0	0	0	0	0	0	0	0	0	0	0	0	0	0	#DIV/0!	1.23153	0	0	0	0	0	0	0	0	0	0	0	1.23762	0	0	0	0.498753	0	0	0	0.737101	2.44499	2.90557	5.07246
		rhyolite	0	3.0837	1.24688	0	0	0	0	0.246914	0	0	0	0	1.24069	0	0	0	0.980392	#DIV/0!	1.72414	0	0.475059	0	2.5	1.48883	0.97561	0	0	0	0.985222	0	1.48515	1.94647	0	0	3.99002	4.58937	5.88235	5.62347	4.914	2.93399	6.2954	5.07246
		quartzite	5.79065	4.62555	3.2419	1.94647	4.93827	1.9802	10.9785	7.65432	1.90476	4.63415	3.58852	2.66344	8.43672	9.80392	2.92683	10.9181	8.33333	#DIV/0!	2.21675	1.69903	3.80048	3.1477	8.25	6.94789	7.07317	8.65385	4.92611	8.71671	4.92611	2.89855	2.47525	8.27251	4.57831	5.21327	3.74065	6.52174	6.82353	6.84597	3.6855	4.88998	7.99031	3.86473
		phyllite	0	1.10132	0.74813	0	0	0.49505	0	0.246914	0.47619	1.70732	0.717703	0.968523	7.44417	0	0	2.97767	0	#DIV/0!	3.20197	0.485437	0.950119	0.726392	2.5	1.24069	2.92683	0.721154	0.985222	2.90557	0	2.17391	2.9703	2.91971	1.68675	5.6872	0.74813	1.44928	0.941176	2.20049	1.7199	1.95599	1.69492	0.966184
		schist	1.11359	0	0.498753	0.973236	0	1.23762	0	0	0.47619	0.97561	0.478469	0.242131	1.48883	0.980392	0	0.496278	0	#DIV/0!	0	0	0	0	0	0	1.21951	1.44231	0	0.968523	0	0	0.247525	0	0	1.18483	0	0	0	0	0	0	0	0
	Matrix	Quartz	3.78619	3.0837	5.23691	3.89294	3.95062	0.990099	4.53461	0.740741	1.90476	0.97561	3.34928	5.56901	3.47395	2.45098	5.85366	5.21092	4.65686	#DIV/0!	3.69458	0.728155	1.18765	1.45278	3	0.992556	3.17073	3.36538	1.97044	2.42131	6.89655	4.10628	4.45545	2.43309	2.40964	2.8436	3.2419	4.10628	3.05882	2.44499	4.6683	3.91198	3.87409	9.66184
		K-feldspar	0.668151	1.32159	1.99501	2.43309	1.97531	0.49505	3.57995	0.493827	1.66667	0.487805	1.67464	1.69492	2.23325	2.20588	2.92683	1.48883	4.16667	#DIV/0!	1.47783	0.970874	1.42518	0.968523	2	0.992556	2.92683	0.480769	1.97044	0.484262	0.985222	3.1401	1.23762	1.70316	1.20482	0.236967	0	0	0	0	0	0	0	0
		epidote	0.222717	0.220264	0.498753	0.486618	0.987654	0.247525	0.477327	0	0	1.70732	0	0	0	0	0	0	0	#DIV/0!	0.246305	0.485437	0	0	0	0.248139	0.243902	0	0	0	0	0.241546	0	0.243309	0	0	0	0.241546	0	0.733496	0.4914	0	0.242131	0
		opaque minerals	0	0	0.74813	1.21655	0.987654	0.742574	2.14797	0.246914	0.952381	0.243902	0.717703	0.242131	0	0.980392	0	0	0	#DIV/0!	0.246305	0.242718	0	1.69492	0	0	0	0.240385	0	0	0	2.17391	0	0	0.240964	0	0	0	0.235294	1.46699	0	0	0	0
		zircon	0.668151	0.440529	0.249377	0.729927	0	0	0	0.493827	0.238095	0.487805	0.239234	0.242131	0.992556	0	0	0.744417	0.490196	#DIV/0!	0.246305	0.242718	0.23753	0	0.25	0	0.97561	0	0.246305	0.484262	0.985222	0.724638	0	0.486618	0.240964	0.473934	0.498753	0.483092	0.470588	0.488998	1.2285	0.733496	0.484262	1.93237
		muscovite	0	0	0	0	0	0	0	0	0	0	0.956938	0.242131	0	0.490196	0	0	1.47059	#DIV/0!	0	0	0	0.484262	0	0	0.487805	0.480769	0	0	0	0	0	0	0	0	0.249377	0.241546	0.470588	0.977995	0.737101	0.488998	0.726392	1.93237
		biotite	0	0.440529	0	0	0	0	0	0	0	0	0	0	0	0	0	0	0	#DIV/0!	0.246305	0	0	0	0	0	0	0	0	0	0	0	0	0	0	0	0	0	0.470588	0.733496	0	0	0	0.966184
		Hematite	0	0	0	0	0	0	0	0	0	0	0	0	0	0	0	0	0	#DIV/0!	0	0	0	0	0	0.248139	0	0	0	0	0	0	0	0	0	0	4.73815	1.93237	0.235294	1.22249	1.2285	0.977995	1.21065	0.966184
		rock fragment	2.00445	3.30396	1.24688	0	0	0.49505	0	0.493827	0	0	0	3.1477	3.97022	0	1.95122	3.47395	5.88235	#DIV/0!	2.95567	0	4.038	0	1	2.48139	0.487805	1.92308	1.72414	0.968523	9.85222	0	0	5.83942	0	0	0.74813	5.7971	2.35294	3.42298	5.65111	5.86797	2.66344	4.83092
	Cement	silica	1.3363	2.20264	0.74813	0	0	0	0	2.46914	2.14286	0	2.87081	0.242131	3.72208	0	1.95122	1.24069	1.47059	#DIV/0!	2.46305	2.42718	1.18765	3.1477	3.25	0.992556	1.21951	0.961538	0.738916	0.968523	0.985222	1.20773	0.990099	1.94647	2.16867	0.473934	0.498753	0.483092	2.82353	2.93399	1.2285	1.95599	0.484262	0
		calcite	0	0	0	33.09	30.3704	42.0792	26.7303	0	0	24.878	0	4.60048	0	22.3039	0	0	0	#DIV/0!	0	0	0	0	0	0	0	0	0	0	0	0	0	0	0	0	7.4813	0	0	0	0	0	0	0
		Fe-rich material	0	5.72687	7.98005	6.81265	9.87654	0	0	0.740741	1.66667	0	1.19617	4.60048	3.97022	5.88235	13.6585	7.69231	1.47059	#DIV/0!	1.72414	2.18447	1.18765	7.74818	0	6.20347	2.68293	3.84615	0	1.93705	4.92611	7.00483	12.6238	0.486618	0	4.50237	3.49127	2.89855	1.17647	1.46699	0.4914	1.46699	1.69492	20.2899
	Total (Modal%)		100	100	100	100	100	100	100	100	100	100	100	100	100	100	100	100	100	#DIV/0!	100	100	100	100	100	100	100	100	100	100	100	100	100	100	100	100	100	100	100	100	100	100	100	100
	QFL	QFL	84.6325	79.7357	87.2818	54.7445	55.8025	54.9505	66.1098	95.0617	93.5714	69.0244	92.5837	87.6513	83.3747	61.0294	78.5366	86.6005	89.2157	#DIV/0!	92.3645	92.7184	94.7743	86.9249	91.75	87.5931	87.8049	91.1058	96.798	90.799	89.6552	84.7826	84.901	91.9708	95.4217	90.5213	80.5486	92.5121	92	87.5306	90.172	89.4866	90.5569	71.4976
		Q	52.8947	51.105	57.1429	64	46.9027	51.3514	42.5993	59.7403	54.9618	53.0035	52.7132	61.326	38.6905	39.759	46.5839	51.8625	52.4725	#DIV/0!	51.2	56.8063	62.1554	54.039	58.5831	48.7252	50.2778	49.6042	54.1985	48.5333	46.7033	47.5783	50.4373	55.291	47.9798	51.3089	50.4644	48.0418	48.8491	46.9274	56.6757	53.5519	49.4652	45.9459
		F	25.5263	25.9669	30.8571	26.2222	37.1681	36.4865	37.9061	28.0519	34.0967	22.9682	34.6253	24.8619	22.9167	24.498	28.5714	17.765	23.3516	#DIV/0!	28	34.555	23.0576	35.6546	23.1608	28.3286	25.8333	23.7467	29.771	25.8667	30.2198	39.6011	29.7376	15.873	33.3333	21.9895	33.7461	25.8486	25.0639	24.0223	20.1635	20.765	21.9251	17.5676
		L	21.5789	22.9282	12	9.77778	15.9292	12.1622	19.4946	12.2078	10.9415	24.0283	12.6615	13.8122	38.3929	35.743	24.8447	30.3725	24.1758	#DIV/0!	20.8	8.63874	14.787	10.3064	18.2561	22.9462	23.8889	26.6491	16.0305	25.6	23.0769	12.8205	19.8251	28.836	18.6869	26.7016	15.7895	26.1097	26.087	29.0503	23.1608	25.6831	28.6096	36.4865
	QmFLt	QmFLt	84.6325	79.7357	87.2818	54.7445	55.8025	54.9505	66.1098	95.0617	93.5714	69.0244	92.5837	87.6513	83.3747	61.0294	78.5366	86.6005	89.2157	#DIV/0!	92.3645	92.7184	94.7743	86.9249	91.75	87.5931	87.8049	91.1058	96.798	90.799	89.6552	84.7826	84.901	91.9708	95.4217	90.5213	80.5486	92.5121	92	87.5306	90.172	89.4866	90.5569	71.4976
		Qm	48.6842	48.0663	54	64	46.9027	50.4505	42.5993	52.7273	53.1807	45.9364	50.3876	56.6298	35.7143	34.5382	41.9255	48.4241	44.7802	#DIV/0!	43.7333	51.8325	56.391	48.1894	49.8638	44.1926	42.5	43.2718	44.0204	40	42.3077	45.0142	43.4402	50	45.7071	47.3822	41.1765	44.1253	45.5243	40.5028	51.4986	49.1803	43.3155	45.9459
		F	25.5263	25.9669	30.8571	26.2222	37.1681	36.4865	37.9061	28.0519	34.0967	22.9682	34.6253	24.8619	22.9167	24.498	28.5714	17.765	23.3516	#DIV/0!	28	34.555	23.0576	35.6546	23.1608	28.3286	25.8333	23.7467	29.771	25.8667	30.2198	39.6011	29.7376	15.873	33.3333	21.9895	33.7461	25.8486	25.0639	24.0223	20.1635	20.765	21.9251	17.5676
		Lt	25.7895	25.9669	15.1429	9.77778	15.9292	13.0631	19.4946	19.2208	12.7226	31.0954	14.9871	18.5083	41.369	40.9639	29.5031	33.8109	31.8681	#DIV/0!	28.2667	13.6126	20.5514	16.156	26.9755	27.4788	31.6667	32.9815	26.2087	34.1333	27.4725	15.3846	26.8222	34.127	20.9596	30.6283	25.0774	30.0261	29.4118	35.4749	28.3379	30.0546	34.7594	36.4865
	LmLvLs	LmLvLs	16.2584	14.978	9.22693	5.3528	8.88889	6.18812	12.8878	11.1111	10.2381	16.5854	11.7225	8.95884	28.0397	21.8137	17.561	22.8288	15.6863	#DIV/0!	16.2562	8.00971	9.97625	8.95884	15.75	17.6179	20.4878	22.3558	13.7931	22.276	10.8374	10.8696	16.8317	20.6813	17.8313	24.1706	11.9701	18.3575	21.6471	22.0049	15.2334	17.1149	23.2446	21.256
		Lm	42.4658	38.2353	48.6486	54.5455	55.5556	60	85.1852	71.1111	27.907	44.1176	40.8163	43.2432	61.9469	49.4382	16.6667	63.0435	53.125	#DIV/0!	33.3333	27.2727	47.619	43.2432	68.254	46.4789	54.7619	48.3871	42.8571	56.5217	45.4545	46.6667	33.8235	54.1176	35.1351	50	37.5	43.4211	35.8696	41.1111	35.4839	40	41.6667	22.7273
		Lv	0	20.5882	13.5135	0	0	0	0	2.22222	0	0	0	0	4.42478	0	0	0	6.25	#DIV/0!	10.6061	0	4.7619	0	15.873	8.4507	4.7619	0	0	0	9.09091	0	8.82353	9.41176	0	0	33.3333	25	27.1739	25.5556	32.2581	17.1429	27.0833	23.8636
		Ls	57.5342	41.1765	37.8378	45.4545	44.4444	40	14.8148	26.6667	72.093	55.8824	59.1837	56.7568	33.6283	50.5618	83.3333	36.9565	40.625	#DIV/0!	56.0606	72.7273	47.619	56.7568	15.873	45.0704	40.4762	51.6129	57.1429	43.4783	45.4545	53.3333	57.3529	36.4706	64.8649	50	29.1667	31.5789	36.9565	33.3333	32.2581	42.8571	31.25	53.4091
	QpLvLs+Lm	QpLvLs+Lm	19.8218	17.4009	11.9701	5.3528	8.88889	6.68317	12.8878	17.7778	11.9048	21.4634	13.8756	13.0751	30.5211	25	21.2195	25.8065	22.549	#DIV/0!	23.1527	12.6214	15.4394	14.0436	23.75	21.5881	27.3171	28.125	23.6453	30.0242	14.7783	13.0435	22.7723	25.5474	20	27.7251	19.4514	21.9807	24.7059	27.6284	19.9017	21.0269	28.8136	21.256
		Qp	17.9775	13.9241	22.9167	0	0	7.40741	0	37.5	14	22.7273	15.5172	31.4815	8.13008	12.7451	17.2414	11.5385	30.4348	#DIV/0!	29.7872	36.5385	35.3846	36.2069	33.6842	18.3908	25	20.5128	41.6667	25.8065	26.6667	16.6667	26.087	19.0476	10.8434	12.8205	38.4615	16.4835	12.381	20.354	23.4568	18.6047	19.3277	0
		Lv	0	17.7215	10.4167	0	0	0	0	1.38889	0	0	0	0	4.06504	0	0	0	4.34783	#DIV/0!	7.44681	0	3.07692	0	10.5263	6.89655	3.57143	0	0	0	6.66667	0	6.52174	7.61905	0	0	20.5128	20.8791	23.8095	20.354	24.6914	13.9535	21.8487	23.8636
		Ls+Lm	82.0225	68.3544	66.6667	100	100	92.5926	100	61.1111	86	77.2727	84.4828	68.5185	87.8049	87.2549	82.7586	88.4615	65.2174	#DIV/0!	62.766	63.4615	61.5385	63.7931	55.7895	74.7126	71.4286	79.4872	58.3333	74.1935	66.6667	83.3333	67.3913	73.3333	89.1566	87.1795	41.0256	62.6374	63.8095	59.292	51.8519	67.4419	58.8235	76.1364
			KK1-1	KK1-2	KK1-3	KK2-1	KK2-2	KK3-1	KK3-2	KK4-1	KK5-1	KK5-2	KK5-3	KK5-4	KK6-1	KK7-1	KK7-2	KK8-1	KK9-3	KK10-1	KK10-2	KK10-3	KK11-1	KK11-2	KK12-1	KK12-2	KK13-1	KK13-2	KK13-3	KK13-4	KK14-1	KK15-1	KK15-2	KK16-1	KK17-1	KK17-2	F1-1	F1-2	F2-1	F2-2	F3-1	F3-2	F3-3	F3-4
Total %	clast		91.314	83.2599	81.2968	51.3382	51.8519	54.9505	62.5298	94.321	91.4286	71.2195	88.9952	79.4189	81.6377	65.6863	73.6585	80.1489	80.3922	#DIV/0!	86.6995	92.7184	90.7363	84.5036	90.5	87.8412	87.8049	88.7019	93.3498	92.7361	75.3695	81.401	80.6931	86.8613	93.7349	91.4692	79.0524	83.8164	88.7059	84.1076	84.2752	84.5966	88.6199	59.4203
	matrix		7.34967	8.81057	9.97506	8.75912	7.90123	2.9703	10.7399	2.46914	4.7619	3.90244	6.9378	11.138	10.67	6.12745	10.7317	10.9181	16.6667	#DIV/0!	9.1133	2.6699	6.88836	4.60048	6.25	4.96278	8.29268	6.49038	5.91133	4.35835	18.7192	10.3865	5.69307	10.7056	4.09639	3.5545	9.47631	12.8019	7.29412	11.4914	14.0049	11.9804	9.20097	20.2899
	cement		1.3363	7.92952	8.72818	39.9027	40.2469	42.0792	26.7303	3.20988	3.80952	24.878	4.06699	9.4431	7.69231	28.1863	15.6098	8.933	2.94118	#DIV/0!	4.18719	4.61165	2.3753	10.8959	3.25	7.19603	3.90244	4.80769	0.738916	2.90557	5.91133	8.21256	13.6139	2.43309	2.16867	4.9763	11.4713	3.38164	4	4.40098	1.7199	3.42298	2.17918	20.2899
