# Supplementary material for: Geochemistry and provenance of Mesozoic sandstones in Khon Kaen Geopark: Implication for tectonics of the western Khorat Plateau of Thailand
Source: PLoS One. 2023 Apr 26;18(4):e0284974. doi: 10.1371/journal.pone.0284974 (PMC10132642; doi:10.1371/journal.pone.0284974)
Supplement: S3 Table — (XLSX) [file pone.0284974.s003.xlsx]

## Sheet: XRF Analysis
No.	Sample Ref.	SGS Ref.	Al₂O₃	CaO	Cr₂O₃	K₂O	MgO	MnO	Na₂O	P₂O₅	SiO₂	Fe₂O₃	TiO₂	V₂O₅	sum
			0.01	0.01	0.01	0.01	0.01	0.01	0.01	0.01	0.01	0.01	0.01	0.01
			100	100	100	100	100	100	100	100	100	100	100	100
			%	%	%	%	%	%	%	%	%	%	%	%
1	KK1-2	22-2029157/1	1.91	0.05	<0.01	0.18	0.04	0.01	0.03	0.06	95.71	0.9	0.12	<0.01	99.01
2	KK1-3	22-2029157/2	2.29	0.01	<0.01	0.19	0.05	0.01	0.04	0.03	94.6	1.21	0.2	<0.01	98.63
3	KK-2-2	22-2029157/3	7.1	10.35	<0.01	0.9	0.98	0.08	0.88	0.11	66.03	2.36	0.55	<0.01	89.34
4	KK-3-1	22-2029157/4	4.32	13.58	<0.01	0.44	0.34	0.2	0.68	0.06	67.49	0.78	0.26	<0.01	88.15
5	KK3-2	22-2029157/5	4.7	16	<0.01	0.57	0.49	0.26	0.74	0.07	62.12	1.02	0.33	<0.01	86.3
6	KK-4-1	22-2029157/6	1.33	0.01	<0.01	0.05	0.04	0.01	0.09	0.02	97.55	0.32	0.03	<0.01	99.45
7	KK-5-1	22-2029157/7	2.21	0.01	<0.01	0.24	0.06	0.02	0.05	0.01	95.98	0.22	0.05	<0.01	98.85
8	KK-5-2	22-2029157/8	5.25	7.1	<0.01	0.67	0.32	0.07	0.21	0.05	77.64	0.88	0.24	<0.01	92.43
9	KK5-4	22-2029157/9	1.63	0.01	<0.01	0.15	0.08	0.01	0.02	0.06	95.91	0.68	0.06	<0.01	98.61
10	KK-6-1	22-2029157/10	5.82	0.12	<0.01	0.99	0.42	0.16	0.7	0.04	87.29	1.47	0.46	<0.01	97.47
11	KK7-2	22-2029157/11	5.89	10.44	<0.01	0.51	0.56	0.14	1.11	0.1	69.02	1.81	0.57	<0.01	90.15
12	KK-8-1	22-2029157/12	5.96	0.08	<0.01	0.81	0.51	0.12	0.32	0.02	87.48	1.83	0.44	<0.01	97.57
13	KK9-1	22-2029157/13	1.55	0.01	<0.01	0.13	0.07	0.03	0.06	0.02	96.25	0.68	0.06	<0.01	98.86
14	KK10-1	22-2029157/14	1.76	0.01	<0.01	0.26	0.07	0.01	0.03	0.02	95.83	0.71	0.24	<0.01	98.94
15	KK10-2	22-2029157/15	1.91	0.01	<0.01	0.19	0.07	0.01	0.01	0.02	96.44	0.3	0.13	<0.01	99.09
16	KK11-1	22-2029157/16	2.21	0.01	<0.01	0.57	0.08	0.02	0.04	0.01	95.96	0.17	0.02	<0.01	99.09
17	KK11-2	22-2029157/17	2.4	0.01	<0.01	0.51	0.06	0.01	0.05	0.09	95.42	0.38	0.04	<0.01	98.97
18	KK12-1	22-2029157/18	4.2	0.09	<0.01	0.5	0.35	0.01	0.04	0.01	91.78	0.78	0.2	<0.01	97.96
19	KK12-2	22-2029157/19	4.06	0.07	<0.01	0.43	0.33	0.03	0.06	0.01	89.69	2.76	0.22	<0.01	97.66
20	KK13-2	22-2029157/20	3.41	0.02	<0.01	0.6	0.14	0.01	0.07	0.16	92.96	1.01	0.17	<0.01	98.55
21	KK13-3	22-2029157/21	1.53	0.01	<0.01	0.2	0.06	0.01	0.04	0.04	96.95	0.36	0.06	<0.01	99.26
22	KK13-4	22-2029157/22	3.88	0.02	<0.01	0.67	0.21	0.01	0.05	0.02	89.75	0.8	0.16	<0.01	95.57
23	KK14	22-2029157/23	6.03	0.19	<0.01	1.07	0.56	0.02	1.23	0.02	87.63	0.94	0.2	<0.01	97.89
24	KK15-1	22-2029157/24	4.42	0.01	<0.01	0.46	0.19	0.01	0.08	0.02	88.83	1.06	0.21	<0.01	95.29
25	KK15-2	22-2029157/25	2.87	0.01	<0.01	0.27	0.11	0.05	0.03	0.01	93.56	0.59	0.08	<0.01	97.58
26	KK16-1	22-2029157/26	3.06	0.01	<0.01	0.4	0.14	0.02	0.03	0.02	93.85	0.36	0.12	<0.01	98.01
27	KK17-1	22-2029157/27	2.06	0.01	<0.01	0.2	0.05	0.01	0.03	0.01	96.8	0.16	0.04	<0.01	99.37
28	KK17-2	22-2029157/28	3.45	0.01	<0.01	0.79	0.11	0.03	0.05	0.02	94.24	0.35	0.06	<0.01	99.11
29	KK17-2 (1)	22-2029157/29	5.14	0.01	<0.01	0.9	0.27	0.03	0.04	0.04	90.26	0.86	0.26	<0.01	97.81
34	KK18-1	22-2029157/34	2.37	0.1	<0.01	0.28	0.13	0.06	0.04	0.05	95.25	0.44	0.06	<0.01	98.78
35	KK18-3	22-2029157/35	2.48	6.86	<0.01	0.48	0.12	0.09	0.07	0.03	84.41	0.63	0.11	<0.01	95.28
36	KK19-2	22-2029157/36	2.31	<0.01	<0.01	0.71	0.11	0.02	0.04	0.01	95.23	0.4	0.11	<0.01	98.94
37	KK20-1	22-2029157/37	2.88	0.23	<0.01	0.24	0.09	<0.01	0.06	0.02	94.75	0.39	0.2	<0.01	98.86
38	KK21	22-2029157/38	2.16	<0.01	<0.01	0.55	0.05	<0.01	0.06	0.01	96.12	0.16	0.03	<0.01	99.14
REP	-	22-2029157/1	1.92	0.05	<0.01	0.18	0.04	<0.01	0.03	0.07	95.61	0.9	0.12	<0.01
REP	-	22-2029157/12	5.98	0.08	<0.01	0.84	0.52	0.12	0.33	0.02	87.8	1.82	0.45	<0.01
REP	-	22-2029157/17	2.37	<0.01	<0.01	0.52	0.06	<0.01	0.05	0.09	95.36	0.38	0.04	<0.01
REP	-	22-2029157/27	2.02	<0.01	<0.01	0.2	0.05	<0.01	0.03	<0.01	96.62	0.16	0.04	<0.01
REP	-	22-2029157/34	2.36	0.1	<0.01	0.27	0.13	0.05	0.04	0.05	95.25	0.45	0.06	<0.01
REP	-	22-2029157/44	15.94	3.2	<0.01	3.74	3.28	0.08	2.59	0.12	62.16	4.92	0.61	<0.01
STD	-	GSR-3	13.8	8.71	<0.01	2.29	7.74	0.16	3.25	1	44.52	13.43	2.4	<0.01
STD	-	GBW03112	0.87	0.08	<0.01	0.06	0.07	<0.01	0.04	<0.01	98.6	0.1	0.02	<0.01
STD	-	GBW03114	5.44	0.34	<0.01	2.08	0.16	<0.01	0.99	0.02	89.56	0.48	0.1	<0.01
BLK	-	BLANK	<0.01	<0.01	<0.01	<0.01	<0.01	<0.01	<0.01	<0.01	<0.01	<0.01	<0.01	<0.01
BLK	-	BLANK	<0.01	<0.01	<0.01	<0.01	<0.01	<0.01	<0.01	<0.01	<0.01	<0.01	<0.01	<0.01
REP	-	22-2029157/15	1.96	<0.01	<0.01	0.18	0.07	<0.01	<0.01	0.02	96.02	0.32	0.13	<0.01
