# Supplementary material for: Geochemistry and provenance of Mesozoic sandstones in Khon Kaen Geopark: Implication for tectonics of the western Khorat Plateau of Thailand
Source: PLoS One. 2023 Apr 26;18(4):e0284974. doi: 10.1371/journal.pone.0284974 (PMC10132642; doi:10.1371/journal.pone.0284974)
Supplement: S4 Table — (XLS) [file pone.0284974.s004.xls]

## Sheet: ICP analysis
No.	Sample Ref.	SGS Ref.	Al	Ba	Be	Ca	Cd	Ce	Co	Cr	Cs	Cu	Dy	Er	Eu	Fe	Ga	Gd	Ge	Hf	Ho	In	K	La	Li	Lu	Mg	Mn	Mo	Nb	Nd	Ni	P	Pb	Pr	Rb	Sb	Sc	Sm	Sn	Sr	Ta	Tb	Th	Ti	Tl	Tm	U	V
			0.01	0.5	5	0.1	0.2	0.1	0.5	10	0.1	5	0.05	0.05	0.05	0.01	1	0.05	1	1	0.05	0.2	0.1	0.1	10	0.05	0.01	10	2	1	0.1	5	0.01	5	0.05	0.2	1	5	0.1	5	0.1	0.5	0.05	0.1	0.01	0.5	0.05	0.05	5
			25	10000	2500	35	10000	10000	10000	100000	10000	10000	1000	1000	1000	30	1000	1000	1000	10000	1000	1000	25	10000	50000	1000	30	100000	10000	10000	10000	10000	25	10000	1000	10000	10000	50000	1000	10000	10000	10000	1000	1000	25	1000	1000	1000	5000
			%	ppm	ppm	%	ppm	ppm	ppm	ppm	ppm	ppm	ppm	ppm	ppm	%	ppm	ppm	ppm	ppm	ppm	ppm	%	ppm	ppm	ppm	%	ppm	ppm	ppm	ppm	ppm	%	ppm	ppm	ppm	ppm	ppm	ppm	ppm	ppm	ppm	ppm	ppm	%	ppm	ppm	ppm	ppm
1	KK1-2	22-2029157/1	0.81	36.2	<5	<0.1	<0.2	23.9	125	18	0.5	7	1.1	0.67	0.23	0.72	3	1.08	<1	2	0.22	<0.2	0.2	9.1	<10	0.06	0.03	34	<2	1	7.5	<5	0.04	9	2.1	10.6	<1	<5	1.3	<5	8.8	<0.5	0.19	3.1	0.07	<0.5	0.1	0.95	16
2	KK1-3	22-2029157/2	0.99	49.5	<5	<0.1	<0.2	32.4	89	21	0.5	10	1.29	0.72	0.35	0.99	3	1.54	<1	5	0.24	<0.2	0.2	11.8	<10	0.09	0.03	95	<2	2	10.3	<5	0.01	9	2.92	9.9	<1	<5	2.1	<5	14.9	<0.5	0.25	4.2	0.09	<0.5	0.11	1.08	17
3	KK-2-2	22-2029157/3	2.95	140	<5	7.9	<0.2	76.6	17.8	36	3.4	13	4.43	2.56	1.11	1.82	10	4.76	1	9	0.85	<0.2	0.8	30.4	20	0.37	0.61	841	<2	13	28.8	14	0.06	16	7.49	48.2	2	<5	6.3	<5	52.2	1.1	0.81	10	0.29	<0.5	0.4	2.21	48
4	KK-3-1	22-2029157/4	1.71	91.3	<5	10.3	<0.2	55.2	31.1	20	1.1	7	3.57	1.85	0.93	0.58	5	3.94	<1	5	0.65	<0.2	0.4	19.4	12	0.23	0.21	2139	<2	6	21.2	7	0.03	7	5.59	22.7	<1	<5	4.2	<5	50.5	0.5	0.67	5.7	0.13	<0.5	0.26	1.62	25
5	KK3-2	22-2029157/5	1.95	85.7	<5	12	<0.2	70.1	35.4	24	1.4	37	4.57	2.34	1.17	0.77	5	4.73	<1	7	0.86	<0.2	0.5	26.9	13	0.29	0.32	2819	<2	7	25	8	0.04	7	6.47	25.7	<1	<5	5.7	<5	69.2	0.6	0.83	6.3	0.17	<0.5	0.34	1.9	28
6	KK-4-1	22-2029157/6	0.45	22.7	<5	<0.1	<0.2	21.4	151	12	0.2	<5	0.45	0.25	0.17	0.26	1	0.72	<1	<1	0.08	<0.2	<0.1	6.8	<10	<0.05	0.01	45	<2	<1	6	<5	<0.01	6	1.76	2.9	<1	<5	1	<5	4.4	<0.5	0.09	1.3	0.02	<0.5	<0.05	0.48	10
7	KK-5-1	22-2029157/7	1.03	106	<5	<0.1	<0.2	30.3	129	<10	0.5	7	0.47	0.26	0.16	0.17	2	0.69	<1	1	0.09	<0.2	0.2	7.3	<10	<0.05	0.03	252	<2	<1	5.5	<5	<0.01	12	1.58	11.1	<1	<5	1	<5	13.1	<0.5	0.09	2.5	0.03	<0.5	<0.05	0.86	8
8	KK-5-2	22-2029157/8	2.62	183	<5	5.4	<0.2	55.5	69.8	17	1.5	10	3.15	1.56	0.97	0.66	5	3.81	1	3	0.56	<0.2	0.6	21.6	18	0.17	0.18	826	<2	9	23.4	9	0.03	23	5.84	29.3	<1	<5	5.1	<5	37.2	2	0.62	5.1	0.11	<0.5	0.22	1.4	21
9	KK5-4	22-2029157/9	0.73	484	<5	<0.1	<0.2	24.2	133	<10	0.4	<5	1.34	0.63	0.52	0.53	2	1.79	<1	1	0.24	<0.2	0.1	10.6	<10	<0.05	0.04	27	<2	<1	9.7	<5	0.04	6	2.49	8.3	<1	<5	1.9	<5	14.5	<0.5	0.27	2.2	0.04	<0.5	0.08	0.68	14
10	KK-6-1	22-2029157/10	2.95	273	<5	<0.1	<0.2	90.5	66.2	29	1.1	<5	7.81	3.89	2.31	1.02	7	9.28	1	8	1.4	<0.2	0.8	78.7	15	0.46	0.27	1412	<2	7	58.6	48	0.02	12	15.84	37.4	<1	<5	10.5	<5	43.9	0.7	1.48	4.9	0.23	<0.5	0.55	1.9	37
11	KK7-2	22-2029157/11	2.67	2396	<5	8	<0.2	78.9	47.2	33	1.3	6	4.76	2.88	1.78	1.4	6	5.54	<1	17	0.92	<0.2	0.5	31.9	14	0.42	0.35	1518	<2	12	32.7	11	0.05	14	8.27	24.1	<1	<5	6.4	<5	88.4	1.1	0.86	9.1	0.34	<0.5	0.43	2.37	50
12	KK-8-1	22-2029157/12	2.81	167	<5	<0.1	<0.2	73.3	55.7	30	2.4	7	4.8	2.56	1.28	1.3	8	5.48	1	7	0.9	<0.2	0.7	32.1	14	0.32	0.29	1022	<2	8	32.6	16	0.01	9	8.38	40	1	<5	6.3	<5	21.5	0.7	0.9	8.2	0.22	<0.5	0.37	1.72	38
13	KK9-1	22-2029157/13	1.55	97.8	<5	<0.1	<0.2	32.6	180	10	0.3	<5	1.19	0.62	0.35	0.54	2	1.47	<1	1	0.2	<0.2	0.1	15.9	<10	<0.05	0.04	328	<2	<1	9.7	<5	<0.01	5	2.67	5.9	<1	<5	1.7	<5	18.4	<0.5	0.22	3.1	0.04	<0.5	0.14	0.71	15
14	KK10-1	22-2029157/14	0.89	70.2	<5	<0.1	<0.2	38.9	102	14	0.6	<5	1.09	0.71	0.28	0.56	4	1.4	<1	4	0.22	<0.2	0.2	13.4	<10	0.08	0.04	18	<2	1	10.9	<5	<0.01	7	3.34	11.3	<1	<5	1.8	<5	15	<0.5	0.2	4.4	0.12	<0.5	0.11	1.38	25
15	KK10-2	22-2029157/15	0.97	93.4	<5	<0.1	<0.2	20.8	72.4	11	0.5	<5	0.76	0.41	0.27	0.24	2	1.04	<1	2	0.14	<0.2	0.2	8.1	<10	<0.05	0.04	17	<2	1	7.6	<5	<0.01	6	2.07	9	<1	<5	1.3	<5	13.2	<0.5	0.15	2.2	0.07	<0.5	0.06	0.76	14
16	KK11-1	22-2029157/16	1.26	160	<5	<0.1	<0.2	18.5	145	<10	0.7	<5	1.05	0.59	0.28	0.13	2	1.1	<1	1	0.2	<0.2	0.5	8.6	<10	0.05	0.04	222	<2	<1	6.5	<5	<0.01	6	1.73	23	<1	<5	1.3	<5	19.7	<0.5	0.17	2.4	0.02	<0.5	0.09	0.8	8
17	KK11-2	22-2029157/17	1.27	113	<5	<0.1	<0.2	21.1	163	<10	0.8	<5	1.4	0.77	0.36	0.31	3	1.45	<1	2	0.26	<0.2	0.4	9.4	<10	0.07	0.04	20	<2	1	7.6	<5	0.05	8	2.01	24.4	<1	<5	1.6	<5	17.1	<0.5	0.25	3.1	0.03	<0.5	0.11	0.93	10
18	KK12-1	22-2029157/18	2.25	149	<5	<0.1	<0.2	37.2	38.4	17	0.7	<5	0.9	0.49	0.45	0.58	4	1.58	<1	2	0.16	<0.2	0.4	11.3	17	<0.05	0.17	34	<2	3	13	14	<0.01	7	3.76	17.3	<1	<5	2.2	<5	27.3	<0.5	0.19	3.1	0.11	<0.5	0.07	0.55	21
19	KK12-2	22-2029157/19	2.43	175	<5	<0.1	<0.2	85.9	43.3	17	0.9	<5	1.6	0.9	0.52	2.23	5	1.95	<1	3	0.3	<0.2	0.4	18.4	12	0.09	0.22	311	<2	4	11.5	11	<0.01	11	3.16	17.7	<1	<5	2.2	<5	24.9	<0.5	0.29	3.2	0.12	<0.5	0.14	0.91	32
20	KK13-2	22-2029157/20	1.79	164	<5	<0.1	<0.2	25.1	79.7	12	1.1	7	1.05	0.57	0.35	0.81	3	1.33	<1	2	0.19	<0.2	0.5	12	<10	<0.05	0.07	33	<2	4	8.2	<5	0.1	7	2.29	33.2	<1	<5	1.6	<5	24.9	<0.5	0.2	3.6	0.09	<0.5	0.08	1.93	17
21	KK13-3	22-2029157/21	0.9	57.7	<5	<0.1	<0.2	20	135	13	0.6	<5	0.93	0.53	0.29	0.3	3	1.1	<1	1	0.17	<0.2	0.2	10.6	<10	<0.05	0.04	35	<2	<1	7.2	<5	0.02	7	1.95	10	<1	<5	1.4	<5	14.4	<0.5	0.17	2.8	0.04	<0.5	0.07	0.88	14
22	KK13-4	22-2029157/22	2.1	118	<5	<0.1	<0.2	28.3	130	19	1.4	<5	1.08	0.63	0.32	0.63	4	1.37	<1	2	0.2	<0.2	0.6	15.6	<10	0.06	0.1	35	<2	3	9.4	<5	<0.01	10	2.74	34.9	<1	<5	1.8	<5	21.1	<0.5	0.21	4.4	0.1	<0.5	0.1	1.25	18
23	KK14	22-2029157/23	3.26	194	<5	0.1	<0.2	20.8	73.9	14	1.4	<5	1.09	0.7	0.38	0.75	7	1.13	<1	3	0.22	<0.2	0.9	9.7	13	0.08	0.39	196	<2	4	7.2	6	<0.01	12	1.97	45.2	<1	5	1.5	<5	68.4	<0.5	0.19	3.2	0.11	<0.5	0.12	0.9	17
24	KK15-1	22-2029157/24	2.45	120	<5	<0.1	<0.2	74	51	14	1.5	<5	1.5	0.71	0.6	0.85	5	2.37	<1	3	0.25	<0.2	0.4	20	11	0.06	0.08	40	<2	5	15.3	<5	0.01	12	4.27	26.8	<1	<5	3.3	<5	20.8	<0.5	0.33	4.8	0.11	<0.5	0.1	0.92	19
25	KK15-2	22-2029157/25	1.55	125	<5	<0.1	<0.2	38.6	134	12	1	<5	1.18	0.6	0.46	0.47	4	1.72	1	2	0.2	<0.2	0.2	14	<10	<0.05	0.07	531	<2	3	14	8	<0.01	10	4	17.3	2	<5	2.5	<5	15.3	<0.5	0.23	4.5	0.05	<0.5	0.08	0.78	13
26	KK16-1	22-2029157/26	1.73	129	<5	<0.1	<0.2	29.4	107	38	0.9	<5	2.02	1.21	0.5	0.34	3	1.93	<1	1	0.39	<0.2	0.4	14.9	<10	0.13	0.09	483	<2	2	11.1	<5	0.01	10	2.98	20	<1	<5	2.4	<5	19.6	<0.5	0.36	2.9	0.07	<0.5	0.18	0.85	15
27	KK17-1	22-2029157/27	1.1	82.7	<5	<0.1	<0.2	27	133	11	0.4	5	0.59	0.38	0.17	0.13	2	0.8	<1	1	0.11	<0.2	0.2	8.7	<10	<0.05	0.03	156	<2	<1	6	<5	<0.01	8	1.76	9.2	<1	<5	1	<5	15.4	<0.5	0.12	2.7	0.02	<0.5	0.05	0.82	7
28	KK17-2	22-2029157/28	1.83	243	<5	<0.1	<0.2	24.7	138	<10	1	<5	0.87	0.47	0.35	0.26	3	1.09	<1	3	0.15	<0.2	0.7	12.3	<10	<0.05	0.03	311	<2	2	7.5	<5	<0.01	8	2.12	32.8	<1	<5	1.6	<5	26.7	<0.5	0.18	3.1	0.04	<0.5	0.07	0.88	9
29	KK17-2 (1)	22-2029157/29	2.74	227	<5	<0.1	<0.2	39.5	99.7	19	1.9	<5	2.13	1.35	0.54	0.62	6	2.34	<1	4	0.43	<0.2	0.7	22.8	10	0.16	0.11	317	<2	5	14.3	5	0.02	10	4.04	46.9	<1	<5	2.6	<5	27.2	<0.5	0.37	6.3	0.13	<0.5	0.2	1.55	20
34	KK18-1	22-2029157/34	1.06	190	<5	<0.1	<0.2	26.9	80	<10	0.7	<5	1.74	0.95	0.57	0.35	2	2.04	<1	2	0.32	<0.2	0.3	9.6	<10	0.09	0.08	580	<2	3	10.5	5	0.03	6	2.66	16.1	<1	<5	2.3	<5	10.2	<0.5	0.35	3.2	0.04	<0.5	0.14	0.85	9
35	KK18-3	22-2029157/35	1.16	252	<5	4.8	<0.2	22.1	78.4	<10	0.7	<5	1.39	0.79	0.43	0.48	2	1.58	<1	2	0.26	<0.2	0.4	10.9	<10	0.08	0.07	872	<2	4	8.6	<5	0.02	5	2.27	19.5	<1	<5	1.6	<5	17	<0.5	0.26	3.3	0.06	<0.5	0.12	1.01	8
36	KK19-2	22-2029157/36	1.33	161	<5	<0.1	<0.2	29.4	152	11	0.9	<5	0.96	0.53	0.35	0.33	2	1.43	<1	3	0.17	<0.2	0.6	12.9	<10	<0.05	0.06	261	<2	1	10.2	5	<0.01	7	2.79	28.7	<1	<5	2	<5	27.8	<0.5	0.18	3.6	0.07	<0.5	0.07	0.82	10
37	KK20-1	22-2029157/37	1.64	90	<5	0.2	<0.2	26.1	111	21	0.6	<5	0.93	0.54	0.3	0.32	3	1.3	<1	2	0.17	<0.2	0.2	16.4	<10	<0.05	0.05	54	<2	3	8.5	<5	<0.01	8	2.44	10.4	<1	6	1.6	<5	29.2	<0.5	0.19	3.3	0.11	<0.5	0.08	0.82	17
38	KK21	22-2029157/38	1.23	123	<5	<0.1	<0.2	17.4	131	<10	0.8	<5	1.07	0.61	0.28	0.13	2	1.15	<1	1	0.2	<0.2	0.5	8.5	<10	<0.05	0.04	69	<2	1	6.3	<5	<0.01	7	1.64	23.6	<1	<5	1.4	<5	21.7	<0.5	0.2	2.3	0.02	<0.5	0.09	0.73	8
REP	-	22-2029157/5	2	82.2	<5	12.2	<0.2	65.5	35.5	25	1.3	36	4.37	2.25	1.08	0.76	5	4.54	<1	7	0.8	<0.2	0.5	28	13	0.28	0.32	2798	<2	7	23.4	8	0.04	7	6.16	24.3	<1	<5	5.3	<5	71.1	0.6	0.79	5.8	0.18	<0.5	0.33	1.78	28
REP	-	22-2029157/13	1.53	99.8	<5	<0.1	<0.2	32.5	180	10	0.4	<5	1.13	0.56	0.38	0.55	2	1.56	<1	1	0.2	<0.2	0.1	15.6	<10	<0.05	0.04	330	<2	<1	9.8	<5	<0.01	6	2.79	6.1	<1	<5	1.7	<5	17.1	<0.5	0.23	3.2	0.04	<0.5	0.13	0.67	14
REP	-	22-2029157/19	2.35	183	<5	<0.1	<0.2	81.1	43.1	18	0.9	5	1.53	0.84	0.49	2.29	5	1.87	<1	3	0.28	<0.2	0.4	16.9	12	0.09	0.21	312	<2	4	10.9	11	<0.01	11	3	16.9	<1	<5	2.2	<5	24	<0.5	0.28	3.3	0.12	<0.5	0.13	0.96	31
REP	-	22-2029157/30	6.78	982	<5	5	<0.2	30.6	63.5	69	0.6	19	2.87	1.67	1.22	2.92	14	2.83	1	3	0.56	<0.2	2.6	16.4	<10	0.22	1.47	336	<2	5	13.7	9	0.06	14	3.21	70.2	<1	15	3	<5	294	0.5	0.51	2.4	0.39	<0.5	0.25	1.13	98
REP	-	22-2029157/38	1.3	116	<5	<0.1	<0.2	17.9	130	<10	0.8	<5	1.08	0.62	0.29	0.13	2	1.2	<1	1	0.21	<0.2	0.5	9	<10	<0.05	0.03	69	<2	1	6.6	<5	<0.01	6	1.66	23.8	<1	<5	1.4	<5	21.1	<0.5	0.2	2.5	0.02	<0.5	0.09	0.76	8
REP	-	22-2029157/45	8.65	759	<5	1.9	1.5	50.8	55.5	108	1.6	18	3.2	1.85	0.97	3.23	15	3.65	1	4	0.61	<0.2	2.8	39.7	16	0.24	2.08	2543	<2	9	20.7	20	0.06	89	5.54	69.9	2	16	4.1	5	213	0.9	0.61	13.5	0.46	0.8	0.28	3.28	95
REP	-	22-2029157/46	8.3	727	<5	2.4	0.2	48.5	48.2	102	2.5	177	2.94	1.68	1.04	3.31	16	3.4	1	3	0.55	<0.2	2.8	33.4	11	0.21	1.83	691	14	8	19.4	19	0.07	67	5.42	109	1	14	4	<5	256	1	0.55	9.9	0.44	0.9	0.25	2.52	95
STD	-	GSD-2A	5.84	113	7	<0.1	<0.2	107	2.3	25	10.4	<5	4.75	3.13	0.28	1.07	19	4.91	1	6	0.97	<0.2	4.4	55.4	63	0.58	0.09	219	<2	40	37.5	<5	0.01	35	11.34	415	<1	<5	6.1	9	20.3	4.8	0.81	38.5	0.11	1.8	0.56	6.64	11
STD	-	GSD-3A	6.55	551	<5	0.3	0.5	85.3	13.8	48	9.5	202	5.19	3.08	1.19	3.31	17	5.4	1	8	1.05	<0.2	2.4	43.6	35	0.5	0.43	791	48	21	33.8	20	0.04	44	9.3	153	4	11	6.2	<5	84.2	1.6	0.89	16.2	0.43	1.2	0.5	3.88	74
BLK	-	ANA_BLK	<0.01	<0.5	<5	<0.1	<0.2	<0.1	<0.5	<10	<0.1	<5	<0.05	<0.05	<0.05	<0.01	<1	<0.05	<1	<1	<0.05	<0.2	<0.1	<0.1	<10	<0.05	<0.01	<10	<2	<1	<0.1	<5	<0.01	<5	<0.05	<0.2	<1	<5	<0.1	<5	<0.1	<0.5	<0.05	<0.1	<0.01	<0.5	<0.05	<0.05	<5
BLK	-	ANA_BLK	<0.01	<0.5	<5	<0.1	<0.2	<0.1	<0.5	<10	<0.1	<5	<0.05	<0.05	<0.05	<0.01	<1	<0.05	<1	<1	<0.05	<0.2	<0.1	<0.1	<10	<0.05	<0.01	<10	<2	<1	<0.1	<5	<0.01	<5	<0.05	<0.2	<1	<5	<0.1	<5	<0.1	<0.5	<0.05	<0.1	<0.01	<0.5	<0.05	<0.05	<5
[truncated: 8 more columns]
